# Supplementary material for: PD-L2 Blockade Exacerbates Liver Lesion in Mice Infected with Capillaria hepatica through Reducing Alternatively Activated Macrophages
Source: Trop Med Infect Dis. 2023 Jan 6;8(1):46. doi: 10.3390/tropicalmed8010046 (PMC9866821; doi:10.3390/tropicalmed8010046)
Supplement: Supplementary file 1 [file tropicalmed-08-00046-s001.zip]

Archive with 1 entries (1 files):
- tropicalmed-2088444-supplementary.pdf
